# Supplementary material for: Cross Analysis of Genomic-Pathologic Features on Multiple Primary Hepatocellular Carcinoma
Source: Front Genet. 2022 Jun 20;13:846517. doi: 10.3389/fgene.2022.846517 (PMC9251469; doi:10.3389/fgene.2022.846517)
Supplement: Supplementary file 6 [file Table1.XLSX]

## Sheet: 34_sample_clinical_information
Tumor_Sample_Barcode	overall_survival	Molecular Classification	days_to_last_followup	Pathologic Classification
Pt01-2	1	Separate_primary	3	indistinguishable
Pt01-1	1	Separate_primary	3	indistinguishable
Pt02-1	0	Separate_primary	52	indistinguishable
Pt02-2	0	Separate_primary	52	indistinguishable
Pt03-1	1	Separate_primary	25	Separate_primary
Pt03-2	1	Separate_primary	25	Separate_primary
Pt04-1	0	Separate_primary	0	Metastases
Pt04-2	0	Separate_primary	0	Metastases
Pt05-1	0	Separate_primary	52.5	Separate_primary
Pt05-2	0	Separate_primary	52.5	Separate_primary
Pt06-1	0	Separate_primary	109.6	indistinguishable
Pt06-2	0	Separate_primary	109.6	indistinguishable
Pt07-1	0	Separate_primary	113.4	indistinguishable
Pt07-2	0	Separate_primary	113.4	indistinguishable
Pt08-1	0	Separate_primary	48	Separate_primary
Pt08-2	0	Separate_primary	48	Separate_primary
Pt09-1	1	Separate_primary	5.8	Separate_primary
Pt09-2	1	Separate_primary	5.8	Separate_primary
Pt10-1	1	Separate_primary	7.1	Separate_primary
Pt10-2	1	Separate_primary	7.1	Separate_primary
Pt11-1	0	Metastases	12.8	Metastases
Pt11-2	0	Metastases	12.8	Metastases
Pt12-2	1	Metastases	2.5	Metastases
Pt12-1	1	Metastases	2.5	Metastases
Pt13-2	0	Metastases	24	Metastases
Pt13-1	0	Metastases	24	Metastases
Pt14-1	0	Metastases	0	Metastases
Pt14-2	0	Metastases	0	Metastases
Pt15-1	1	Metastases	4.9	Metastases
Pt15-2	1	Metastases	4.9	Metastases
Pt16-1	1	Metastases	4.7	Metastases
Pt16-2	1	Metastases	4.7	Metastases
Pt17-1	0	Metastases	20	Metastases
Pt17-2	0	Metastases	20	Metastases
